# Supplementary material for: Gene Duplication and Fragment Recombination Drive Functional Diversification of a Superfamily of Cytoplasmic Effectors in Phytophthora sojae
Source: PLoS One. 2013 Jul 29;8(7):e70036. doi: 10.1371/journal.pone.0070036 (PMC3726527; doi:10.1371/journal.pone.0070036)
Supplement: Table S1 — List of the orthologous gene group classification of CRN genes among three Phytophthora species. (XLS) [file pone.0070036.s005.xls]

## Sheet: Sheet1
Table S1: List of the orthologous gene group classification of CRN genes among three Phytophthora species.
	P. sojae	P. infestans	P. ramorum
OGG1	14	71	11
OGG2	6	64	7
OGG3	6	65	1
OGG4	50	7	7
OGG5	10	3	1
OGG6	4	27	1
OGG7	4	23	3
OGG8	9	16	2
OGG9	11	14	1
OGG10	1	23	0
OGG11	0	18	3
OGG12	3	18	0
OGG13	13	1	5
OGG14	8	9	1
OGG15	3	9	1
OGG16	3	7	1
OGG17	5	5	1
OGG18	3	8	0
OGG19	3	6	1
OGG20	1	10	0
OGG21	7	2	0
OGG22	0	8	0
OGG23	2	1	5
OGG24	0	8	0
OGG25	2	4	1
OGG26	4	2	0
OGG27	2	1	2
OGG28	4	1	0
OGG29	4	1	0
OGG30	1	4	0
OGG31	1	4	0
OGG32	3	1	1
OGG33	1	2	0
OGG34	1	1	1
OGG35	2	1	0
OGG36	3	0	0
OGG37	2	0	0
OGG38	2	0	0
OGG39	2	0	0
OGG40	2	0	0
OGG41	0	2	0
OGG42	0	2	0
OGG43	0	2	0
OGG44	0	0	2
OGG45	0	0	2
SUM	202	451	61
