# Supplementary material for: Gene Duplication and Fragment Recombination Drive Functional Diversification of a Superfamily of Cytoplasmic Effectors in Phytophthora sojae
Source: PLoS One. 2013 Jul 29;8(7):e70036. doi: 10.1371/journal.pone.0070036 (PMC3726527; doi:10.1371/journal.pone.0070036)
Supplement: Table S2 — Features of CRN family in P. sojae. (XLS) [file pone.0070036.s006.xls]

## Sheet: Sheet1
Table S2: Features of CRN family in P. sojae
CRN ID	OGG	Class		Cluster	Synteny	DGG	Duplicated categories
PsCRN194	OGG1	classI	Functional gene		N
PsCRN120	OGG1	classI	Pseudogene	Cluster29	Y	DGG08	Segmental duplication
PsCRN150	OGG1	classI	Pseudogene	Cluster36	Y	DGG08	Singleton duplication
PsCRN142	OGG1	classI	Pseudogene		Y	DGG08	Segmental duplication
PsCRN12	OGG1	classII	Pseudogene	Cluster04	Y
PsCRN13	OGG1	classI	Pseudogene	Cluster04	Y
PsCRN70	OGG1	classII	Functional gene	Cluster17	Y
PsCRN93	OGG1	classII	Pseudogene	Cluster24	Y
PsCRN161	OGG1	classI	Functional gene	Cluster38	Y
PsCRN162	OGG1	classII	Pseudogene	Cluster38	Y
PsCRN101	OGG1	classI	Pseudogene		Y
PsCRN159	OGG1	classII	Functional gene		Y
PsCRN169	OGG1	classII	Pseudogene		Y
PsCRN23	OGG1	classI	Pseudogene		Y
PsCRN14	OGG2	classII	Pseudogene	Cluster04	Y
PsCRN30	OGG2	classI	Pseudogene	Cluster08	Y
PsCRN34	OGG2	classI	Pseudogene	Cluster09	Y
PsCRN69	OGG2	classI	Functional gene	Cluster17	Y
PsCRN136	OGG2	classII	Pseudogene	Cluster32	Y
PsCRN109	OGG2	classI	Functional gene		N
PsCRN112	OGG3	classI	Pseudogene	Cluster27	N	DGG15	Segmental duplication
PsCRN108	OGG3	classI	Functional gene		Y	DGG15	Segmental duplication
PsCRN114	OGG3	classII	Functional gene		N
PsCRN32	OGG3	classII	Pseudogene		Y
PsCRN59	OGG3	classI	Pseudogene		Y
PsCRN65	OGG3	classII	Pseudogene		Y
PsCRN85	OGG4	classI	Functional gene	Cluster22	Y
PsCRN35	OGG4	classI	Pseudogene	Cluster09	Y	DGG04	Segmental duplication
PsCRN92	OGG4	classI	Pseudogene	Cluster24	Y	DGG04	Singleton duplication
PsCRN182	OGG4	classI	Pseudogene	Cluster41	N	DGG04	Tandem duplication
PsCRN183	OGG4	classI	Pseudogene	Cluster41	N	DGG04	Tandem duplication
PsCRN134	OGG4	classI	Functional gene		Y	DGG04	Singleton duplication
PsCRN156	OGG4	classI	Functional gene		N	DGG04	Segmental duplication
PsCRN16	OGG4	classI	Pseudogene		Y	DGG04	Segmental duplication
PsCRN176	OGG4	classI	Functional gene		N	DGG04	Singleton duplication
PsCRN180	OGG4	classI	Functional gene		N	DGG04	Singleton duplication
PsCRN198	OGG4	classI	Functional gene		N	DGG04	Singleton duplication
PsCRN18	OGG4	classI	Functional gene	Cluster05	Y	DGG05	Segmental duplication
PsCRN42	OGG4	classI	Functional gene	Cluster11	Y	DGG05	Singleton duplication
PsCRN52	OGG4	classI	Functional gene	Cluster14	Y	DGG05	Segmental duplication
PsCRN66	OGG4	classI	Functional gene	Cluster16	Y	DGG05	Segmental duplication
PsCRN89	OGG4	classI	Functional gene	Cluster23	Y	DGG05	Singleton duplication
PsCRN104	OGG4	classI	Pseudogene	Cluster26	Y	DGG05	Segmental duplication
PsCRN113	OGG4	classI	Functional gene	Cluster27	N	DGG05	Segmental duplication
PsCRN137	OGG4	classI	Functional gene	Cluster33	Y	DGG05	Segmental duplication
PsCRN143	OGG4	classI	Pseudogene	Cluster34	Y	DGG05	Segmental duplication
PsCRN166	OGG4	classI	Functional gene	Cluster39	N	DGG05	Segmental duplication
PsCRN122	OGG4	classI	Functional gene		Y	DGG05	Singleton duplication
PsCRN131	OGG4	classI	Functional gene		Y	DGG05	Singleton duplication
PsCRN147	OGG4	classI	Functional gene		Y	DGG05	Segmental duplication
PsCRN163	OGG4	classI	Functional gene		N	DGG05	Singleton duplication
PsCRN170	OGG4	classI	Functional gene		Y	DGG05	Segmental duplication
PsCRN177	OGG4	classI	Functional gene		N	DGG05	Singleton duplication
PsCRN179	OGG4	classI	Functional gene		N	DGG05	Singleton duplication
PsCRN181	OGG4	classI	Functional gene		N	DGG05	Singleton duplication
PsCRN195	OGG4	classI	Functional gene		N	DGG05	Singleton duplication
PsCRN197	OGG4	classI	Functional gene		N	DGG05	Singleton duplication
PsCRN47	OGG4	classI	Functional gene		Y	DGG05	Singleton duplication
PsCRN5	OGG4	classI	Functional gene		Y	DGG05	Singleton duplication
PsCRN91	OGG4	classI	Functional gene		Y	DGG05	Singleton duplication
PsCRN96	OGG4	classI	Functional gene		Y	DGG05	Segmental duplication
PsCRN190	OGG4	classI	Functional gene		N
PsCRN67	OGG4	classI	Functional gene	Cluster16	Y	DGG08	Singleton duplication
PsCRN133	OGG4	classI	Pseudogene	Cluster31	Y	DGG08	Singleton duplication
PsCRN193	OGG4	classI	Functional gene		N	DGG08	Singleton duplication
PsCRN21	OGG4	classI	Pseudogene	Cluster06	Y	DGG11	Tandem duplication
PsCRN22	OGG4	classI	Pseudogene	Cluster06	Y	DGG11	Tandem duplication
PsCRN15	OGG4	classII	Pseudogene	Cluster04	Y
PsCRN94	OGG4	classI	Functional gene	Cluster24	Y
PsCRN116	OGG4	classII	Pseudogene	Cluster28	Y
PsCRN117	OGG4	classII	Functional gene	Cluster28	Y
PsCRN127	OGG4	classI	Pseudogene	Cluster30	Y
PsCRN140	OGG4	classII	Pseudogene	Cluster33	Y
PsCRN111	OGG4	classII	Pseudogene		Y
PsCRN62	OGG4	classII	Functional gene		Y
PsCRN72	OGG4	classII	Pseudogene		Y
PsCRN19	OGG5	classI	Functional gene	Cluster05	Y	DGG06	Segmental duplication
PsCRN105	OGG5	classI	Pseudogene	Cluster26	Y	DGG06	Segmental duplication
PsCRN167	OGG5	classI	Functional gene	Cluster39	N	DGG06	Segmental duplication
PsCRN172	OGG5	classI	Functional gene		N	DGG06	Segmental duplication
PsCRN178	OGG5	classI	Functional gene		N	DGG06	Singleton duplication
PsCRN191	OGG5	classI	Functional gene		N	DGG06	Segmental duplication
PsCRN196	OGG5	classI	Functional gene		N	DGG06	Singleton duplication
PsCRN199	OGG5	classI	Functional gene		N	DGG06	Singleton duplication
PsCRN44	OGG5	classI	Functional gene		Y	DGG06	Segmental duplication
PsCRN57	OGG5	classI	Functional gene		Y	DGG06	Segmental duplication
PsCRN135	OGG6	classII	Pseudogene	Cluster32	Y
PsCRN146	OGG6	classI	Pseudogene	Cluster35	Y
PsCRN110	OGG6	classII	Functional gene		Y
PsCRN129	OGG6	classI	Pseudogene		Y
PsCRN58	OGG7	classI	Pseudogene		Y
PsCRN51	OGG7	classI	Pseudogene	Cluster14	Y
PsCRN90	OGG7	classII	Pseudogene	Cluster23	Y
PsCRN106	OGG7	classII	Functional gene		Y
PsCRN186	OGG8	classI	Functional gene	Cluster43	N	DGG07	Singleton duplication
PsCRN188	OGG8	classI	Pseudogene	Cluster43	N	DGG07	Segmental duplication
PsCRN128	OGG8	classI	Functional gene		Y	DGG07	Segmental duplication
PsCRN200	OGG8	classI	Functional gene		N	DGG07	Segmental duplication
PsCRN88	OGG8	classI	Functional gene		Y	DGG07	Segmental duplication
PsCRN6	OGG8	classII	Pseudogene	Cluster02	Y
PsCRN80	OGG8	classII	Pseudogene	Cluster20	Y
PsCRN1	OGG8	classII	Pseudogene		Y
PsCRN31	OGG8	classII	Pseudogene		Y
PsCRN25	OGG9	classI	Functional gene	Cluster07	Y	DGG03	Tandem duplication
PsCRN26	OGG9	classI	Functional gene	Cluster07	Y	DGG03	Tandem duplication
PsCRN27	OGG9	classI	Pseudogene	Cluster07	Y	DGG03	Tandem duplication
PsCRN126	OGG9	classI	Functional gene	Cluster30	Y	DGG03	Singleton duplication
PsCRN160	OGG9	classI	Pseudogene	Cluster38	Y	DGG03	Singleton duplication
PsCRN184	OGG9	classI	Functional gene	Cluster42	N	DGG03	Tandem duplication
PsCRN185	OGG9	classI	Functional gene	Cluster42	N	DGG03	Tandem duplication
PsCRN187	OGG9	classI	Pseudogene	Cluster43	N	DGG03	Singleton duplication
PsCRN164	OGG9	classI	Functional gene		Y	DGG03	Singleton duplication
PsCRN73	OGG9	classI	Pseudogene	Cluster18	Y
PsCRN155	OGG9	classII	Pseudogene		Y
PsCRN130	OGG10	classII	Functional gene		Y
PsCRN10	OGG12	classI	Functional gene	Cluster03	N	DGG09	Singleton duplication
PsCRN189	OGG12	classI	Pseudogene		N	DGG09	Singleton duplication
PsCRN71	OGG12	classI	Functional gene		Y	DGG09	Singleton duplication
PsCRN11	OGG13	classI	Functional gene	Cluster03	N	DGG01	Singleton duplication
PsCRN79	OGG13	classI	Functional gene	Cluster20	Y	DGG01	Singleton duplication
PsCRN141	OGG13	classI	Functional gene		Y	DGG01	Singleton duplication
PsCRN165	OGG13	classI	Functional gene		N	DGG01	Singleton duplication
PsCRN202	OGG13	classI	Functional gene		N	DGG01	Singleton duplication
PsCRN87	OGG13	classI	Functional gene		Y	DGG01	Singleton duplication
PsCRN9	OGG13	classI	Pseudogene		N	DGG01	Singleton duplication
PsCRN84	OGG13	classI	Pseudogene	Cluster22	Y	DGG02	Segmental duplication
PsCRN86	OGG13	classI	Functional gene	Cluster22	Y	DGG02	Singleton duplication
PsCRN115	OGG13	classI	Functional gene		Y	DGG02	Singleton duplication
PsCRN63	OGG13	classI	Functional gene		Y	DGG02	Singleton duplication
PsCRN77	OGG13	classI	Functional gene		Y	DGG02	Segmental duplication
PsCRN8	OGG13	classII	Functional gene		Y
PsCRN7	OGG14	classI	Functional gene	Cluster02	Y
PsCRN46	OGG14	classII	Pseudogene	Cluster12	Y
PsCRN74	OGG14	classII	Pseudogene	Cluster18	Y
PsCRN132	OGG14	classII	Pseudogene	Cluster31	Y
PsCRN148	OGG14	classII	Pseudogene		Y
PsCRN171	OGG14	classII	Pseudogene		Y
PsCRN41	OGG14	classII	Functional gene		Y
PsCRN98	OGG14	classI	Functional gene		Y
PsCRN28	OGG15	classI	Pseudogene	Cluster08	Y
PsCRN29	OGG15	classI	Pseudogene	Cluster08	Y
PsCRN33	OGG15	classII	Pseudogene		Y
PsCRN45	OGG16	classII	Functional gene	Cluster12	Y
PsCRN107	OGG16	classII	Functional gene		Y
PsCRN157	OGG16	classII	Pseudogene		N
PsCRN3	OGG17	classI	Functional gene	Cluster01	Y	DGG10	Segmental duplication
PsCRN97	OGG17	classI	Functional gene		Y	DGG10	Segmental duplication
PsCRN75	OGG17	classI	Pseudogene	Cluster19	Y
PsCRN76	OGG17	classI	Pseudogene	Cluster19	Y
PsCRN144	OGG17	classII	Pseudogene	Cluster34	Y
PsCRN174	OGG18	classII	Pseudogene	Cluster40	N
PsCRN175	OGG18	classII	Functional gene		Y
PsCRN2	OGG18	classII	Pseudogene		Y
PsCRN121	OGG19	classI	Pseudogene		Y
PsCRN149	OGG19	classI	Functional gene		Y
PsCRN60	OGG19	classII	Pseudogene		Y
PsCRN168	OGG20	classII	Pseudogene		Y
PsCRN82	OGG21	classI	Functional gene	Cluster21	Y
PsCRN83	OGG21	classI	Pseudogene	Cluster21	Y
PsCRN100	OGG21	classII	Pseudogene	Cluster25	Y
PsCRN99	OGG21	classII	Pseudogene	Cluster25	Y
PsCRN173	OGG21	classII	Pseudogene	Cluster40	N
PsCRN102	OGG21	classII	Pseudogene		Y
PsCRN103	OGG21	classII	Pseudogene		Y
PsCRN124	OGG23	classII	Functional gene		Y
PsCRN54	OGG23	classII	Pseudogene		Y
PsCRN152	OGG25	classI	Functional gene	Cluster37	Y	DGG16	Tandem duplication
PsCRN153	OGG25	classI	Functional gene	Cluster37	Y	DGG16	Tandem duplication
PsCRN36	OGG26	classII	Pseudogene	Cluster10	Y
PsCRN37	OGG26	classII	Pseudogene	Cluster10	Y
PsCRN38	OGG26	classII	Functional gene	Cluster10	Y
PsCRN145	OGG26	classII	Pseudogene	Cluster35	Y
PsCRN123	OGG27	classII	Pseudogene		Y
PsCRN154	OGG27	classII	Pseudogene		Y
PsCRN151	OGG28	classI	Pseudogene	Cluster36	Y	DGG14	Singleton duplication
PsCRN158	OGG28	classI	Pseudogene		Y	DGG14	Singleton duplication
PsCRN125	OGG28	classII	Pseudogene		Y
PsCRN48	OGG28	classI	Pseudogene		Y
PsCRN138	OGG29	classI	Pseudogene	Cluster33	Y
PsCRN139	OGG29	classI	Pseudogene	Cluster33	Y
PsCRN24	OGG29	classI	Pseudogene		Y
PsCRN78	OGG29	classI	Functional gene		Y
PsCRN192	OGG30	classI	Functional gene		N
PsCRN53	OGG31	classII	Pseudogene	Cluster14	Y
PsCRN43	OGG32	classII	Pseudogene	Cluster11	Y
PsCRN201	OGG32	classII	Functional gene		N
PsCRN61	OGG32	classII	Pseudogene		N
PsCRN20	OGG33	classII	Pseudogene		Y
PsCRN64	OGG34	classII	Functional gene		Y
PsCRN4	OGG35	classII	Pseudogene	Cluster01	Y
PsCRN17	OGG35	classII	Functional gene		Y
PsCRN81	OGG36	classII	Pseudogene	Cluster21	Y
PsCRN95	OGG36	classI	Pseudogene	Cluster24	Y
PsCRN68	OGG36	classI	Pseudogene		Y
PsCRN55	OGG37	classI	Functional gene	Cluster15	Y	DGG13	Tandem duplication
PsCRN56	OGG37	classI	Functional gene	Cluster15	Y	DGG13	Tandem duplication
PsCRN118	OGG38	classI	Pseudogene	Cluster29	Y
PsCRN119	OGG38	classI	Pseudogene	Cluster29	Y
PsCRN39	OGG39	classI	Pseudogene	Cluster10	Y	DGG12	Segmental duplication
PsCRN40	OGG39	classI	Pseudogene		N	DGG12	Segmental duplication
PsCRN49	OGG40	classI	Functional gene	Cluster13	Y
PsCRN50	OGG40	classI	Functional gene	Cluster13	Y
