# Supplementary material for: Gene Duplication and Fragment Recombination Drive Functional Diversification of a Superfamily of Cytoplasmic Effectors in Phytophthora sojae
Source: PLoS One. 2013 Jul 29;8(7):e70036. doi: 10.1371/journal.pone.0070036 (PMC3726527; doi:10.1371/journal.pone.0070036)
Supplement: Table S3 — List of predicted transposable elements located upstream and downstream of the duplicated CRN genes. (XLS) [file pone.0070036.s007.xls]

## Sheet: Sheet1
Table S3: List of predicted transposable elements located upstream and downstream of the duplicated CRN genes.
	DNA Transposon								LTR Retrotransposon				Non-LTR Retrotransposon
	Polinton	EnSpm	Crypton	ISL2EU	MuDR	Mariner	P	hAT	Gypsy	Copia	BEL	DIRS	L1	Jockey	R1	R2	CR1	Kiri	RTEX
PsCRN3	1								1				1
PsCRN5	4
PsCRN10		1
PsCRN11	3
PsCRN18	7	1						1	1		1
PsCRN19	8
PsCRN25	1								1	1
PsCRN26	3									1
PsCRN39	1								1
PsCRN40	1								2	1
PsCRN42	4
PsCRN44	3
PsCRN47	4								1
PsCRN52	4
PsCRN55		1		1						1
PsCRN56		1		1
PsCRN57	3				1										1				1
PsCRN63	4
PsCRN66	2								1
PsCRN67	4	1
PsCRN71		1								1							1
PsCRN77	3	1							1	1	1
PsCRN79	2								1
PsCRN86	3
PsCRN88	2		1				1		1	1
PsCRN89	4					1
PsCRN91	3								2
PsCRN92	2									2
PsCRN96	3
PsCRN97	1								1
PsCRN108	1								4
PsCRN113	4
PsCRN115	2									1					1
PsCRN120	4
PsCRN122	4
PsCRN126									2	1	1		1
PsCRN128	2								4	1
PsCRN131	3
PsCRN133	4									1
PsCRN134	1	1								1		1
PsCRN137	5																	1
PsCRN141	1								2
PsCRN142	2
PsCRN147	4										1
PsCRN150	4				1
PsCRN151			1						1				1			1
PsCRN152														1	1
PsCRN153										1				1
PsCRN156	2	1							1	1		1
PsCRN158										1
PsCRN163	2
PsCRN165	2	1								1		1
PsCRN166	7								1
PsCRN167	9
PsCRN170	4
PsCRN172	2									2
PsCRN176	1
PsCRN177	1	1												1
PsCRN178	4
PsCRN179	1
PsCRN181	1	1								1		1
PsCRN185	1									1
PsCRN186	1								1
PsCRN191	3
PsCRN193	4
PsCRN195	2
PsCRN196	1
PsCRN197	5
PsCRN198	1									1
PsCRN199	5
PsCRN200	2										1		1
PsCRN202	3									1
Total	185	12	2	2	2	1	1	1	30	24	5	4	4	3	3	1	1	1	1
