# Supplementary material for: Gene Duplication and Fragment Recombination Drive Functional Diversification of a Superfamily of Cytoplasmic Effectors in Phytophthora sojae
Source: PLoS One. 2013 Jul 29;8(7):e70036. doi: 10.1371/journal.pone.0070036 (PMC3726527; doi:10.1371/journal.pone.0070036)
Supplement: Table S4 — List of conserved fragments between different OGGs. (XLS) [file pone.0070036.s008.xls]

## Sheet: Sheet1
Table S4. List of conserved fragments between different OGGs
Fragment IDa	Numberb	CRN	OGG	Fromc	Endd
F1	58	PsCRN104	OGG4	1	47
F1	58	PsCRN105	OGG5	1	47
F1	58	PsCRN108	OGG3	97	147
F1	58	PsCRN113	OGG4	1	41
F1	58	PsCRN115	OGG13	1	48
F1	58	PsCRN120	OGG1	1	45
F1	58	PsCRN131	OGG4	1	44
F1	58	PsCRN134	OGG4	1	44
F1	58	PsCRN137	OGG4	1	48
F1	58	PsCRN142	OGG1	1	41
F1	58	PsCRN143	OGG4	1	47
F1	58	PsCRN156	OGG4	1	59
F1	58	PsCRN16	OGG4	1	47
F1	58	PsCRN160	OGG9	1	47
F1	58	PsCRN163	OGG4	1	44
F1	58	PsCRN165	OGG13	1	48
F1	58	PsCRN166	OGG4	1	48
F1	58	PsCRN167	OGG5	1	47
F1	58	PsCRN176	OGG4	1	44
F1	58	PsCRN177	OGG4	1	44
F1	58	PsCRN178	OGG5	1	47
F1	58	PsCRN179	OGG4	1	47
F1	58	PsCRN18	OGG4	1	44
F1	58	PsCRN180	OGG4	1	41
F1	58	PsCRN181	OGG4	1	44
F1	58	PsCRN182	OGG4	1	41
F1	58	PsCRN183	OGG4	1	41
F1	58	PsCRN184	OGG9	1	47
F1	58	PsCRN185	OGG9	1	47
F1	58	PsCRN188	OGG8	1	48
F1	58	PsCRN191	OGG5	1	41
F1	58	PsCRN193	OGG4	1	47
F1	58	PsCRN194	OGG1	1	44
F1	58	PsCRN195	OGG4	1	48
F1	58	PsCRN197	OGG4	1	47
F1	58	PsCRN198	OGG4	1	47
F1	58	PsCRN200	OGG8	1	48
F1	58	PsCRN202	OGG13	1	44
F1	58	PsCRN23	OGG1	1	41
F1	58	PsCRN25	OGG9	1	47
F1	58	PsCRN3	OGG17	1	48
F1	58	PsCRN35	OGG4	1	47
F1	58	PsCRN44	OGG5	1	47
F1	58	PsCRN47	OGG4	1	41
F1	58	PsCRN5	OGG4	1	47
F1	58	PsCRN52	OGG4	1	48
F1	58	PsCRN57	OGG5	1	47
F1	58	PsCRN58	OGG7	1	51
F1	58	PsCRN63	OGG13	1	41
F1	58	PsCRN66	OGG4	1	48
F1	58	PsCRN67	OGG4	1	47
F1	58	PsCRN7	OGG14	1	41
F1	58	PsCRN77	OGG13	1	44
F1	58	PsCRN84	OGG13	1	44
F1	58	PsCRN89	OGG4	1	44
F1	58	PsCRN92	OGG4	97	147
F1	58	PsCRN96	OGG4	1	44
F1	58	PsCRN97	OGG17	1	48
F2	51	PsCRN104	OGG4	142	182
F2	51	PsCRN105	OGG5	139	182
F2	51	PsCRN11	OGG13	133	172
F2	51	PsCRN113	OGG4	142	185
F2	51	PsCRN115	OGG13	136	179
F2	51	PsCRN117	OGG4	41	83
F2	51	PsCRN120	OGG1	136	181
F2	51	PsCRN122	OGG4	136	176
F2	51	PsCRN133	OGG4	115	158
F2	51	PsCRN134	OGG4	145	185
F2	51	PsCRN137	OGG4	142	185
F2	51	PsCRN142	OGG1	148	188
F2	51	PsCRN147	OGG4	136	177
F2	51	PsCRN150	OGG1	115	158
F2	51	PsCRN160	OGG9	142	185
F2	51	PsCRN163	OGG4	142	182
F2	51	PsCRN166	OGG4	136	176
F2	51	PsCRN167	OGG5	145	185
F2	51	PsCRN170	OGG4	141	185
F2	51	PsCRN172	OGG5	138	182
F2	51	PsCRN176	OGG4	145	185
F2	51	PsCRN177	OGG4	139	186
F2	51	PsCRN178	OGG5	145	185
F2	51	PsCRN18	OGG4	148	188
F2	51	PsCRN182	OGG4	148	188
F2	51	PsCRN19	OGG5	145	185
F2	51	PsCRN191	OGG5	141	185
F2	51	PsCRN194	OGG1	148	188
F2	51	PsCRN197	OGG4	142	182
F2	51	PsCRN198	OGG4	136	179
F2	51	PsCRN199	OGG5	145	185
F2	51	PsCRN21	OGG4	139	179
F2	51	PsCRN22	OGG4	139	179
F2	51	PsCRN23	OGG1	143	186
F2	51	PsCRN26	OGG9	145	186
F2	51	PsCRN35	OGG4	137	180
F2	51	PsCRN39	OGG39	103	146
F2	51	PsCRN40	OGG39	103	146
F2	51	PsCRN42	OGG4	136	182
F2	51	PsCRN44	OGG5	145	183
F2	51	PsCRN47	OGG4	134	176
F2	51	PsCRN5	OGG4	145	185
F2	51	PsCRN57	OGG5	136	176
F2	51	PsCRN63	OGG13	142	182
F2	51	PsCRN77	OGG13	136	176
F2	51	PsCRN84	OGG13	135	176
F2	51	PsCRN85	OGG4	136	177
F2	51	PsCRN86	OGG13	136	177
F2	51	PsCRN89	OGG4	134	177
F2	51	PsCRN91	OGG4	136	175
F2	51	PsCRN96	OGG4	145	185
F3	15	PsCRN105	OGG5	1	110
F3	15	PsCRN143	OGG4	1	112
F3	15	PsCRN16	OGG4	1	110
F3	15	PsCRN166	OGG4	1	110
F3	15	PsCRN167	OGG5	1	110
F3	15	PsCRN178	OGG5	1	110
F3	15	PsCRN179	OGG4	1	110
F3	15	PsCRN191	OGG5	1	111
F3	15	PsCRN195	OGG4	1	110
F3	15	PsCRN44	OGG5	1	110
F3	15	PsCRN47	OGG4	1	111
F3	15	PsCRN5	OGG4	1	110
F3	15	PsCRN57	OGG5	1	112
F3	15	PsCRN63	OGG13	1	110
F3	15	PsCRN66	OGG4	1	110
F4	12	PsCRN167	OGG5	86	166
F4	12	PsCRN172	OGG5	81	163
F4	12	PsCRN178	OGG5	86	166
F4	12	PsCRN181	OGG4	83	166
F4	12	PsCRN183	OGG4	85	165
F4	12	PsCRN186	OGG8	82	162
F4	12	PsCRN19	OGG5	83	166
F4	12	PsCRN199	OGG5	85	165
F4	12	PsCRN3	OGG17	84	166
F4	12	PsCRN91	OGG4	85	166
F4	12	PsCRN96	OGG4	85	166
F4	12	PsCRN97	OGG17	85	166
F5	11	PsCRN104	OGG4	1	109
F5	11	PsCRN131	OGG4	1	105
F5	11	PsCRN142	OGG1	1	109
F5	11	PsCRN183	OGG4	1	109
F5	11	PsCRN193	OGG4	1	105
F5	11	PsCRN194	OGG1	1	109
F5	11	PsCRN197	OGG4	1	109
F5	11	PsCRN202	OGG13	1	109
F5	11	PsCRN67	OGG4	1	105
F5	11	PsCRN89	OGG4	1	109
F5	11	PsCRN96	OGG4	1	109
F6	10	PsCRN115	OGG13	167	269
F6	10	PsCRN131	OGG4	180	281
F6	10	PsCRN143	OGG4	171	272
F6	10	PsCRN179	OGG4	180	281
F6	10	PsCRN193	OGG4	176	278
F6	10	PsCRN63	OGG13	171	272
F6	10	PsCRN67	OGG4	176	278
F6	10	PsCRN77	OGG13	165	266
F6	10	PsCRN84	OGG13	165	266
F6	10	PsCRN86	OGG13	164	266
F7	9	PsCRN133	OGG4	118	259
F7	9	PsCRN150	OGG1	115	259
F7	9	PsCRN170	OGG4	145	286
F7	9	PsCRN172	OGG5	142	283
F7	9	PsCRN19	OGG5	145	286
F7	9	PsCRN199	OGG5	145	286
F7	9	PsCRN44	OGG5	142	286
F7	9	PsCRN57	OGG5	136	277
F7	9	PsCRN91	OGG4	145	286
F8	9	PsCRN137	OGG4	145	348
F8	9	PsCRN142	OGG1	145	353
F8	9	PsCRN163	OGG4	133	347
F8	9	PsCRN166	OGG4	134	349
F8	9	PsCRN167	OGG5	136	350
F8	9	PsCRN177	OGG4	142	358
F8	9	PsCRN178	OGG5	136	350
F8	9	PsCRN182	OGG4	145	353
F8	9	PsCRN89	OGG4	134	349
F9	8	PsCRN142	OGG1	40	109
F9	8	PsCRN18	OGG4	43	109
F9	8	PsCRN180	OGG4	40	109
F9	8	PsCRN182	OGG4	40	109
F9	8	PsCRN194	OGG1	43	109
F9	8	PsCRN202	OGG13	40	109
F9	8	PsCRN39	OGG39	1	70
F9	8	PsCRN40	OGG39	1	70
F10	8	PsCRN131	OGG4	85	166
F10	8	PsCRN134	OGG4	83	166
F10	8	PsCRN137	OGG4	83	166
F10	8	PsCRN176	OGG4	83	166
F10	8	PsCRN184	OGG9	83	166
F10	8	PsCRN187	OGG9	82	164
F10	8	PsCRN26	OGG9	85	166
F10	8	PsCRN52	OGG4	83	167
F11	8	PsCRN115	OGG13	167	372
F11	8	PsCRN195	OGG4	176	381
F11	8	PsCRN52	OGG4	179	384
F11	8	PsCRN63	OGG13	171	375
F11	8	PsCRN66	OGG4	176	381
F11	8	PsCRN77	OGG13	165	369
F11	8	PsCRN84	OGG13	165	369
F11	8	PsCRN86	OGG13	164	369
F12	8	PsCRN137	OGG4	145	299
F12	8	PsCRN163	OGG4	139	296
F12	8	PsCRN166	OGG4	134	290
F12	8	PsCRN167	OGG5	142	299
F12	8	PsCRN177	OGG4	142	299
F12	8	PsCRN178	OGG5	142	299
F12	8	PsCRN194	OGG1	145	302
F12	8	PsCRN89	OGG4	134	290
F13	7	PsCRN150	OGG1	1	86
F13	7	PsCRN133	OGG4	4	86
F13	7	PsCRN97	OGG17	25	110
F13	7	PsCRN3	OGG17	25	110
F13	7	PsCRN52	OGG4	25	110
F13	7	PsCRN108	OGG3	31	110
F13	7	PsCRN112	OGG3	31	110
F14	7	PsCRN113	OGG4	142	275
F14	7	PsCRN115	OGG13	143	274
F14	7	PsCRN63	OGG13	139	272
F14	7	PsCRN77	OGG13	136	266
F14	7	PsCRN84	OGG13	135	266
F14	7	PsCRN85	OGG4	136	271
F14	7	PsCRN86	OGG13	136	266
F15	7	PsCRN134	OGG4	145	333
F15	7	PsCRN160	OGG9	142	333
F15	7	PsCRN176	OGG4	145	333
F15	7	PsCRN185	OGG9	148	336
F15	7	PsCRN198	OGG4	136	327
F15	7	PsCRN25	OGG9	148	336
F15	7	PsCRN35	OGG4	137	328
F16	7	PsCRN170	OGG4	145	338
F16	7	PsCRN42	OGG4	142	335
F16	7	PsCRN105	OGG5	142	335
F16	7	PsCRN57	OGG5	136	329
F16	7	PsCRN191	OGG5	145	338
F16	7	PsCRN172	OGG5	142	335
F16	7	PsCRN44	OGG5	142	338
F17	7	PsCRN143	OGG4	134	183
F17	7	PsCRN193	OGG4	142	189
F17	7	PsCRN195	OGG4	146	189
F17	7	PsCRN3	OGG17	143	192
F17	7	PsCRN66	OGG4	146	189
F17	7	PsCRN67	OGG4	142	189
F17	7	PsCRN97	OGG17	149	192
F18	6	PsCRN142	OGG1	1	165
F18	6	PsCRN18	OGG4	1	168
F18	6	PsCRN180	OGG4	1	165
F18	6	PsCRN182	OGG4	1	168
F18	6	PsCRN194	OGG1	1	168
F18	6	PsCRN202	OGG13	1	168
F19	6	PsCRN113	OGG4	82	183
F19	6	PsCRN160	OGG9	88	183
F19	6	PsCRN39	OGG39	46	146
F19	6	PsCRN40	OGG39	49	144
F19	6	PsCRN44	OGG5	82	183
F19	6	PsCRN5	OGG4	85	185
F20	6	PsCRN120	OGG1	313	414
F20	6	PsCRN142	OGG1	334	435
F20	6	PsCRN150	OGG1	296	393
F20	6	PsCRN193	OGG4	344	441
F20	6	PsCRN58	OGG7	223	324
F20	6	PsCRN67	OGG4	344	441
F21	5	PsCRN150	OGG1	7	86
F21	5	PsCRN92	OGG4	31	110
F21	5	PsCRN88	OGG8	39	99
F21	5	PsCRN186	OGG8	39	99
F21	5	PsCRN128	OGG8	39	99
F22	5	PsCRN105	OGG5	1	163
F22	5	PsCRN195	OGG4	1	163
F22	5	PsCRN16	OGG4	1	162
F22	5	PsCRN66	OGG4	1	163
F22	5	PsCRN63	OGG13	1	162
F23	5	PsCRN134	OGG4	73	166
F23	5	PsCRN176	OGG4	73	166
F23	5	PsCRN188	OGG8	73	166
F23	5	PsCRN200	OGG8	74	167
F23	5	PsCRN52	OGG4	74	167
F24	5	PsCRN172	OGG5	81	183
F24	5	PsCRN177	OGG4	84	186
F24	5	PsCRN19	OGG5	83	186
F24	5	PsCRN199	OGG5	85	185
F24	5	PsCRN96	OGG4	85	185
F25	5	PsCRN105	OGG5	142	203
F25	5	PsCRN150	OGG1	118	179
F25	5	PsCRN21	OGG4	133	200
F25	5	PsCRN22	OGG4	139	200
F25	5	PsCRN57	OGG5	130	197
F26	5	PsCRN183	OGG4	136	366
F26	5	PsCRN16	OGG4	142	363
F26	5	PsCRN180	OGG4	145	369
F26	5	PsCRN202	OGG13	148	369
F26	5	PsCRN9	OGG13	133	362
F27	4	PsCRN190	OGG4	1	285
F27	4	PsCRN184	OGG9	1	285
F27	4	PsCRN200	OGG8	1	285
F27	4	PsCRN188	OGG8	1	285
F28	4	PsCRN42	OGG4	171	335
F28	4	PsCRN196	OGG5	3	167
F28	4	PsCRN91	OGG4	174	338
F28	4	PsCRN170	OGG4	172	338
F29	4	PsCRN21	OGG4	3	200
F29	4	PsCRN22	OGG4	3	200
F29	4	PsCRN199	OGG5	9	206
F29	4	PsCRN19	OGG5	9	206
F30	4	PsCRN150	OGG1	64	158
F30	4	PsCRN197	OGG4	88	182
F30	4	PsCRN104	OGG4	88	182
F30	4	PsCRN63	OGG13	94	182
F31	4	PsCRN133	OGG4	70	259
F31	4	PsCRN150	OGG1	70	259
F31	4	PsCRN105	OGG5	94	283
F31	4	PsCRN42	OGG4	94	283
F32	4	PsCRN200	OGG8	153	266
F32	4	PsCRN192	OGG30	156	269
F32	4	PsCRN187	OGG9	150	263
F32	4	PsCRN188	OGG8	153	266
F33	4	PsCRN21	OGG4	76	200
F33	4	PsCRN22	OGG4	76	200
F33	4	PsCRN191	OGG5	82	206
F33	4	PsCRN172	OGG5	81	201
F34	4	PsCRN191	OGG5	73	338
F34	4	PsCRN91	OGG4	85	338
F34	4	PsCRN170	OGG4	73	338
F34	4	PsCRN172	OGG5	82	335
F35	4	PsCRN137	OGG4	86	348
F35	4	PsCRN167	OGG5	86	348
F35	4	PsCRN177	OGG4	73	348
F35	4	PsCRN178	OGG5	86	348
F36	4	PsCRN108	OGG3	352	436
F36	4	PsCRN112	OGG3	352	436
F36	4	PsCRN3	OGG17	415	499
F36	4	PsCRN97	OGG17	415	499
F37	3	PsCRN190	OGG4	1	166
F37	3	PsCRN26	OGG9	1	166
F37	3	PsCRN188	OGG8	1	166
F38	3	PsCRN120	OGG1	1	179
F38	3	PsCRN197	OGG4	4	182
F38	3	PsCRN104	OGG4	4	182
F39	3	PsCRN198	OGG4	1	180
F39	3	PsCRN35	OGG4	1	181
F39	3	PsCRN115	OGG13	1	180
F40	3	PsCRN142	OGG1	1	188
F40	3	PsCRN194	OGG1	1	188
F40	3	PsCRN18	OGG4	1	188
F41	3	PsCRN190	OGG4	9	103
F41	3	PsCRN25	OGG9	9	103
F41	3	PsCRN185	OGG9	9	103
F42	3	PsCRN199	OGG5	47	338
F42	3	PsCRN170	OGG4	47	338
F42	3	PsCRN19	OGG5	47	338
F43	3	PsCRN187	OGG9	71	336
F43	3	PsCRN200	OGG8	74	339
F43	3	PsCRN188	OGG8	74	339
F44	3	PsCRN179	OGG4	85	166
F44	3	PsCRN23	OGG1	86	167
F44	3	PsCRN160	OGG9	85	166
F45	3	PsCRN176	OGG4	83	188
F45	3	PsCRN134	OGG4	83	188
F45	3	PsCRN26	OGG9	83	188
F46	3	PsCRN92	OGG4	85	147
F46	3	PsCRN7	OGG14	96	147
F46	3	PsCRN108	OGG3	96	147
F47	3	PsCRN176	OGG4	85	333
F47	3	PsCRN134	OGG4	85	333
F47	3	PsCRN160	OGG9	85	333
F48	3	PsCRN26	OGG9	107	186
F48	3	PsCRN40	OGG39	68	147
F48	3	PsCRN39	OGG39	68	147
F49	3	PsCRN190	OGG4	122	166
F49	3	PsCRN23	OGG1	123	167
F49	3	PsCRN184	OGG9	122	166
F50	3	PsCRN150	OGG1	145	259
F50	3	PsCRN133	OGG4	145	259
F50	3	PsCRN196	OGG5	1	115
F51	3	PsCRN21	OGG4	91	200
F51	3	PsCRN22	OGG4	91	200
F51	3	PsCRN58	OGG7	1	110
F52	3	PsCRN190	OGG4	124	285
F52	3	PsCRN186	OGG8	121	282
F52	3	PsCRN126	OGG9	460	621
F53	3	PsCRN126	OGG9	340	502
F53	3	PsCRN88	OGG8	1	163
F53	3	PsCRN128	OGG8	1	163
F54	2	PsCRN58	OGG7	1	70
F54	2	PsCRN7	OGG14	97	166
F55	2	PsCRN91	OGG4	1	76
F55	2	PsCRN63	OGG13	1	76
F56	2	PsCRN120	OGG1	1	107
F56	2	PsCRN7	OGG14	4	110
F57	2	PsCRN163	OGG4	1	162
F57	2	PsCRN9	OGG13	1	162
F58	2	PsCRN179	OGG4	1	166
F58	2	PsCRN44	OGG5	1	166
F59	2	PsCRN200	OGG8	1	166
F59	2	PsCRN26	OGG9	1	166
F60	2	PsCRN57	OGG5	1	157
F60	2	PsCRN143	OGG4	1	157
F61	2	PsCRN92	OGG4	1	166
F61	2	PsCRN97	OGG17	1	166
F62	2	PsCRN166	OGG4	1	177
F62	2	PsCRN57	OGG5	1	177
F63	2	PsCRN105	OGG5	1	182
F63	2	PsCRN63	OGG13	1	182
F64	2	PsCRN5	OGG4	1	183
F64	2	PsCRN44	OGG5	1	183
F65	2	PsCRN23	OGG1	1	186
F65	2	PsCRN113	OGG4	1	185
F66	2	PsCRN85	OGG4	1	271
F66	2	PsCRN86	OGG13	1	271
F67	2	PsCRN194	OGG1	1	302
F67	2	PsCRN182	OGG4	1	302
F68	2	PsCRN157	OGG16	2	196
F68	2	PsCRN162	OGG1	2	196
F69	2	PsCRN133	OGG4	18	86
F69	2	PsCRN187	OGG9	39	107
F70	2	PsCRN170	OGG4	74	166
F70	2	PsCRN3	OGG17	74	166
F71	2	PsCRN133	OGG4	58	158
F71	2	PsCRN63	OGG13	82	182
F72	2	PsCRN190	OGG4	83	285
F72	2	PsCRN187	OGG9	80	282
F73	2	PsCRN52	OGG4	94	166
F73	2	PsCRN44	OGG5	94	166
F74	2	PsCRN23	OGG1	123	186
F74	2	PsCRN26	OGG9	122	185
F75	2	PsCRN89	OGG4	108	156
F75	2	PsCRN123	OGG27	114	162
F76	2	PsCRN186	OGG8	121	336
F76	2	PsCRN184	OGG9	124	339
F77	2	PsCRN57	OGG5	130	329
F77	2	PsCRN170	OGG4	139	338
F78	2	PsCRN150	OGG1	133	435
F78	2	PsCRN58	OGG7	64	366
a, the ID of conserved fragment. The letter "F" in front of number indicates conserved fragments between different OGGs
b, the number indicates how many CRN genes share the conserved fragment
c and d, the number indicates the start and end position of the conserved fragment in the CRN gene at nucleic acid level.
