# Supplementary material for: Gene Duplication and Fragment Recombination Drive Functional Diversification of a Superfamily of Cytoplasmic Effectors in Phytophthora sojae
Source: PLoS One. 2013 Jul 29;8(7):e70036. doi: 10.1371/journal.pone.0070036 (PMC3726527; doi:10.1371/journal.pone.0070036)
Supplement: Table S5 — List of conserved fragments among CRN genes in OGG4. (XLS) [file pone.0070036.s009.xls]

## Sheet: Sheet1
Table S5: List of conserved fragments among CRN genes in OGG4.
Fragment IDa	Numberb	CRN	OGG	Fromc	Endd
F1	32	PsCRN_104	OGG4	1	48
F1	32	PsCRN_113	OGG4	1	48
F1	32	PsCRN_122	OGG4	1	44
F1	32	PsCRN_131	OGG4	1	47
F1	32	PsCRN_134	OGG4	1	44
F1	32	PsCRN_137	OGG4	1	48
F1	32	PsCRN_143	OGG4	1	47
F1	32	PsCRN_147	OGG4	1	44
F1	32	PsCRN_156	OGG4	1	48
F1	32	PsCRN_16	OGG4	1	47
F1	32	PsCRN_163	OGG4	1	44
F1	32	PsCRN_166	OGG4	1	47
F1	32	PsCRN_176	OGG4	1	44
F1	32	PsCRN_179	OGG4	1	48
F1	32	PsCRN_18	OGG4	1	47
F1	32	PsCRN_180	OGG4	1	48
F1	32	PsCRN_182	OGG4	1	47
F1	32	PsCRN_183	OGG4	1	47
F1	32	PsCRN_190	OGG4	1	48
F1	32	PsCRN_193	OGG4	1	47
F1	32	PsCRN_195	OGG4	1	48
F1	32	PsCRN_197	OGG4	1	44
F1	32	PsCRN_198	OGG4	1	48
F1	32	PsCRN_35	OGG4	1	48
F1	32	PsCRN_47	OGG4	1	47
F1	32	PsCRN_5	OGG4	1	47
F1	32	PsCRN_52	OGG4	1	48
F1	32	PsCRN_66	OGG4	1	47
F1	32	PsCRN_67	OGG4	1	47
F1	32	PsCRN_89	OGG4	1	47
F1	32	PsCRN_91	OGG4	1	48
F1	32	PsCRN_96	OGG4	1	48
F2	27	PsCRN_104	OGG4	142	182
F2	27	PsCRN_113	OGG4	145	185
F2	27	PsCRN_117	OGG4	40	84
F2	27	PsCRN_122	OGG4	136	176
F2	27	PsCRN_133	OGG4	118	158
F2	27	PsCRN_134	OGG4	142	185
F2	27	PsCRN_137	OGG4	145	185
F2	27	PsCRN_147	OGG4	134	176
F2	27	PsCRN_163	OGG4	142	182
F2	27	PsCRN_166	OGG4	136	176
F2	27	PsCRN_170	OGG4	142	185
F2	27	PsCRN_176	OGG4	142	185
F2	27	PsCRN_177	OGG4	145	185
F2	27	PsCRN_18	OGG4	146	188
F2	27	PsCRN_182	OGG4	148	188
F2	27	PsCRN_197	OGG4	142	182
F2	27	PsCRN_198	OGG4	136	179
F2	27	PsCRN_21	OGG4	139	179
F2	27	PsCRN_22	OGG4	139	179
F2	27	PsCRN_35	OGG4	137	180
F2	27	PsCRN_42	OGG4	139	182
F2	27	PsCRN_47	OGG4	134	176
F2	27	PsCRN_5	OGG4	145	185
F2	27	PsCRN_85	OGG4	136	176
F2	27	PsCRN_89	OGG4	136	176
F2	27	PsCRN_91	OGG4	143	185
F2	27	PsCRN_96	OGG4	145	185
F3	21	PsCRN_113	OGG4	343	445
F3	21	PsCRN_131	OGG4	349	451
F3	21	PsCRN_137	OGG4	333	439
F3	21	PsCRN_156	OGG4	316	424
F3	21	PsCRN_163	OGG4	330	436
F3	21	PsCRN_166	OGG4	324	430
F3	21	PsCRN_170	OGG4	326	427
F3	21	PsCRN_176	OGG4	322	424
F3	21	PsCRN_177	OGG4	335	439
F3	21	PsCRN_179	OGG4	349	451
F3	21	PsCRN_195	OGG4	176	283
F3	21	PsCRN_198	OGG4	316	418
F3	21	PsCRN_35	OGG4	311	419
F3	21	PsCRN_42	OGG4	323	424
F3	21	PsCRN_47	OGG4	314	415
F3	21	PsCRN_52	OGG4	179	286
F3	21	PsCRN_66	OGG4	176	283
F3	21	PsCRN_85	OGG4	164	271
F3	21	PsCRN_89	OGG4	324	430
F3	21	PsCRN_91	OGG4	326	427
F3	21	PsCRN_92	OGG4	326	427
F4	19	PsCRN_104	OGG4	319	485
F4	19	PsCRN_122	OGG4	343	512
F4	19	PsCRN_131	OGG4	349	515
F4	19	PsCRN_137	OGG4	331	503
F4	19	PsCRN_147	OGG4	343	512
F4	19	PsCRN_163	OGG4	328	500
F4	19	PsCRN_166	OGG4	322	494
F4	19	PsCRN_170	OGG4	325	491
F4	19	PsCRN_18	OGG4	325	491
F4	19	PsCRN_195	OGG4	355	524
F4	19	PsCRN_197	OGG4	319	485
F4	19	PsCRN_42	OGG4	322	488
F4	19	PsCRN_47	OGG4	313	479
F4	19	PsCRN_5	OGG4	322	488
F4	19	PsCRN_52	OGG4	358	527
F4	19	PsCRN_66	OGG4	355	524
F4	19	PsCRN_89	OGG4	322	494
F4	19	PsCRN_91	OGG4	325	491
F4	19	PsCRN_96	OGG4	322	488
F5	16	PsCRN_104	OGG4	319	611
F5	16	PsCRN_113	OGG4	340	635
F5	16	PsCRN_122	OGG4	346	638
F5	16	PsCRN_137	OGG4	337	629
F5	16	PsCRN_143	OGG4	337	632
F5	16	PsCRN_163	OGG4	334	626
F5	16	PsCRN_166	OGG4	328	620
F5	16	PsCRN_170	OGG4	325	617
F5	16	PsCRN_18	OGG4	325	617
F5	16	PsCRN_197	OGG4	319	611
F5	16	PsCRN_42	OGG4	322	614
F5	16	PsCRN_47	OGG4	313	605
F5	16	PsCRN_5	OGG4	322	614
F5	16	PsCRN_89	OGG4	328	620
F5	16	PsCRN_91	OGG4	325	617
F5	16	PsCRN_96	OGG4	322	614
F6	15	PsCRN_104	OGG4	317	693
F6	15	PsCRN_113	OGG4	343	717
F6	15	PsCRN_137	OGG4	333	711
F6	15	PsCRN_143	OGG4	340	714
F6	15	PsCRN_147	OGG4	346	720
F6	15	PsCRN_163	OGG4	330	708
F6	15	PsCRN_166	OGG4	324	702
F6	15	PsCRN_18	OGG4	323	699
F6	15	PsCRN_42	OGG4	318	696
F6	15	PsCRN_47	OGG4	311	687
F6	15	PsCRN_5	OGG4	320	696
F6	15	PsCRN_52	OGG4	361	735
F6	15	PsCRN_66	OGG4	358	732
F6	15	PsCRN_89	OGG4	324	702
F6	15	PsCRN_96	OGG4	320	696
F7	10	PsCRN_104	OGG4	1	110
F7	10	PsCRN_131	OGG4	1	105
F7	10	PsCRN_18	OGG4	1	109
F7	10	PsCRN_180	OGG4	1	109
F7	10	PsCRN_182	OGG4	1	109
F7	10	PsCRN_183	OGG4	1	109
F7	10	PsCRN_197	OGG4	1	109
F7	10	PsCRN_67	OGG4	1	105
F7	10	PsCRN_89	OGG4	1	110
F7	10	PsCRN_96	OGG4	1	109
F8	10	PsCRN_134	OGG4	318	451
F8	10	PsCRN_156	OGG4	318	448
F8	10	PsCRN_16	OGG4	340	466
F8	10	PsCRN_176	OGG4	323	448
F8	10	PsCRN_177	OGG4	333	463
F8	10	PsCRN_180	OGG4	346	475
F8	10	PsCRN_183	OGG4	343	469
F8	10	PsCRN_198	OGG4	312	442
F8	10	PsCRN_35	OGG4	313	443
F8	10	PsCRN_92	OGG4	326	451
F9	10	PsCRN_104	OGG4	319	586
F9	10	PsCRN_170	OGG4	325	592
F9	10	PsCRN_179	OGG4	349	616
F9	10	PsCRN_18	OGG4	325	592
F9	10	PsCRN_197	OGG4	319	586
F9	10	PsCRN_42	OGG4	322	589
F9	10	PsCRN_47	OGG4	313	580
F9	10	PsCRN_5	OGG4	322	589
F9	10	PsCRN_91	OGG4	325	592
F9	10	PsCRN_96	OGG4	322	589
F10	10	PsCRN_122	OGG4	343	613
F10	10	PsCRN_137	OGG4	331	604
F10	10	PsCRN_147	OGG4	343	613
F10	10	PsCRN_163	OGG4	328	601
F10	10	PsCRN_166	OGG4	322	595
F10	10	PsCRN_179	OGG4	346	616
F10	10	PsCRN_195	OGG4	355	625
F10	10	PsCRN_52	OGG4	358	628
F10	10	PsCRN_66	OGG4	355	625
F10	10	PsCRN_89	OGG4	322	595
F11	8	PsCRN_156	OGG4	82	166
F11	8	PsCRN_181	OGG4	83	166
F11	8	PsCRN_183	OGG4	85	165
F11	8	PsCRN_21	OGG4	79	159
F11	8	PsCRN_22	OGG4	77	160
F11	8	PsCRN_91	OGG4	85	166
F11	8	PsCRN_92	OGG4	85	166
F11	8	PsCRN_96	OGG4	85	166
F12	8	PsCRN_134	OGG4	322	538
F12	8	PsCRN_156	OGG4	323	547
F12	8	PsCRN_16	OGG4	340	565
F12	8	PsCRN_180	OGG4	347	560
F12	8	PsCRN_183	OGG4	343	568
F12	8	PsCRN_198	OGG4	316	532
F12	8	PsCRN_35	OGG4	317	533
F12	8	PsCRN_92	OGG4	326	539
F13	7	PsCRN_176	OGG4	85	166
F13	7	PsCRN_190	OGG4	85	167
F13	7	PsCRN_131	OGG4	85	166
F13	7	PsCRN_5	OGG4	82	166
F13	7	PsCRN_134	OGG4	85	166
F13	7	PsCRN_137	OGG4	85	166
F13	7	PsCRN_52	OGG4	83	167
F14	7	PsCRN_156	OGG4	82	185
F14	7	PsCRN_170	OGG4	85	185
F14	7	PsCRN_177	OGG4	82	185
F14	7	PsCRN_21	OGG4	79	179
F14	7	PsCRN_22	OGG4	77	180
F14	7	PsCRN_91	OGG4	85	186
F14	7	PsCRN_96	OGG4	85	185
F15	7	PsCRN_122	OGG4	165	266
F15	7	PsCRN_131	OGG4	180	281
F15	7	PsCRN_147	OGG4	165	266
F15	7	PsCRN_179	OGG4	179	281
F15	7	PsCRN_193	OGG4	176	278
F15	7	PsCRN_67	OGG4	177	278
F15	7	PsCRN_85	OGG4	164	266
F16	7	PsCRN_143	OGG4	1	110
F16	7	PsCRN_16	OGG4	1	110
F16	7	PsCRN_166	OGG4	1	110
F16	7	PsCRN_179	OGG4	1	112
F16	7	PsCRN_195	OGG4	1	110
F16	7	PsCRN_5	OGG4	1	110
F16	7	PsCRN_66	OGG4	1	110
F17	7	PsCRN_134	OGG4	546	796
F17	7	PsCRN_156	OGG4	546	796
F17	7	PsCRN_16	OGG4	622	880
F17	7	PsCRN_182	OGG4	613	863
F17	7	PsCRN_183	OGG4	625	883
F17	7	PsCRN_35	OGG4	599	857
F17	7	PsCRN_92	OGG4	607	860
F18	6	PsCRN_163	OGG4	133	183
F18	6	PsCRN_21	OGG4	130	180
F18	6	PsCRN_22	OGG4	130	180
F18	6	PsCRN_91	OGG4	136	186
F18	6	PsCRN_170	OGG4	136	186
F18	6	PsCRN_133	OGG4	118	179
F19	6	PsCRN_183	OGG4	1	165
F19	6	PsCRN_137	OGG4	1	166
F19	6	PsCRN_179	OGG4	1	166
F19	6	PsCRN_96	OGG4	1	165
F19	6	PsCRN_52	OGG4	1	166
F19	6	PsCRN_5	OGG4	1	166
F20	5	PsCRN_180	OGG4	1	168
F20	5	PsCRN_181	OGG4	1	174
F20	5	PsCRN_182	OGG4	1	188
F20	5	PsCRN_18	OGG4	1	168
F20	5	PsCRN_177	OGG4	1	174
F21	4	PsCRN_190	OGG4	1	59
F21	4	PsCRN_35	OGG4	1	59
F21	4	PsCRN_198	OGG4	1	59
F21	4	PsCRN_156	OGG4	1	59
F22	4	PsCRN_133	OGG4	4	86
F22	4	PsCRN_52	OGG4	28	110
F22	4	PsCRN_137	OGG4	28	110
F22	4	PsCRN_92	OGG4	31	110
F23	4	PsCRN_122	OGG4	136	266
F23	4	PsCRN_113	OGG4	145	275
F23	4	PsCRN_85	OGG4	136	266
F23	4	PsCRN_147	OGG4	136	266
F24	4	PsCRN_143	OGG4	136	272
F24	4	PsCRN_193	OGG4	139	278
F24	4	PsCRN_67	OGG4	139	278
F24	4	PsCRN_52	OGG4	145	281
F25	4	PsCRN_193	OGG4	139	367
F25	4	PsCRN_67	OGG4	139	367
F25	4	PsCRN_179	OGG4	142	370
F25	4	PsCRN_143	OGG4	131	361
F26	4	PsCRN_198	OGG4	317	564
F26	4	PsCRN_92	OGG4	326	573
F26	4	PsCRN_183	OGG4	343	591
F26	4	PsCRN_16	OGG4	340	588
F27	3	PsCRN_193	OGG4	85	163
F27	3	PsCRN_67	OGG4	85	163
F27	3	PsCRN_42	OGG4	85	163
F28	3	PsCRN_122	OGG4	82	177
F28	3	PsCRN_47	OGG4	82	177
F28	3	PsCRN_147	OGG4	82	177
F29	3	PsCRN_195	OGG4	177	282
F29	3	PsCRN_113	OGG4	174	279
F29	3	PsCRN_66	OGG4	177	282
F30	3	PsCRN_131	OGG4	142	285
F30	3	PsCRN_66	OGG4	139	282
F30	3	PsCRN_195	OGG4	139	282
F31	3	PsCRN_21	OGG4	41	200
F31	3	PsCRN_22	OGG4	41	200
F31	3	PsCRN_170	OGG4	47	206
F32	3	PsCRN_195	OGG4	1	189
F32	3	PsCRN_16	OGG4	1	189
F32	3	PsCRN_66	OGG4	1	189
F33	3	PsCRN_193	OGG4	177	367
F33	3	PsCRN_67	OGG4	177	367
F33	3	PsCRN_113	OGG4	174	364
F34	3	PsCRN_131	OGG4	85	281
F34	3	PsCRN_179	OGG4	82	281
F34	3	PsCRN_52	OGG4	85	281
F35	2	PsCRN_16	OGG4	1	78
F35	2	PsCRN_91	OGG4	1	78
F36	2	PsCRN_133	OGG4	58	138
F36	2	PsCRN_16	OGG4	82	162
F37	2	PsCRN_163	OGG4	1	91
F37	2	PsCRN_47	OGG4	1	91
F38	2	PsCRN_166	OGG4	1	157
F38	2	PsCRN_143	OGG4	1	157
F39	2	PsCRN_156	OGG4	546	839
F39	2	PsCRN_183	OGG4	625	918
F40	2	PsCRN_177	OGG4	142	466
F40	2	PsCRN_182	OGG4	145	460
a, the ID of conserved fragment. The letter "F" in front of number indicates conserved fragments among CRN genes in the same OGG.
b, the number indicates how many CRN genes share the conserved fragment
c and d, the number indicates the start and end position of the conserved fragment in the CRN gene at nucleic acid level.
