# Supplementary material for: Gene Duplication and Fragment Recombination Drive Functional Diversification of a Superfamily of Cytoplasmic Effectors in Phytophthora sojae
Source: PLoS One. 2013 Jul 29;8(7):e70036. doi: 10.1371/journal.pone.0070036 (PMC3726527; doi:10.1371/journal.pone.0070036)
Supplement: Table S6 — The phenotypes and sequences list of the cloned CRN effectors in P. sojae. (XLS) [file pone.0070036.s010.xls]

## Sheet: TableS1
Table S6: The phenotypes and sequences list of the cloned CRN effectors in P. sojae
Cloned IDa	Groupb	Sequence	Matched CRN	Mismatchc	Primer-F	Primer-R	Induce PCD	INF1	PsojNIP	PsCRN63	Avr3a+R3a	Avh241
PsCRN172-1	OGG5	ATGCTGCTGTTGAACTGCATGCTCGTTGGGGACGGGGGCGTGATTTCTACCATCCTTGAAGAATGGAAGACGGTTGCTCTCTTGAAGAAGGCGATCAAGGTGGAGAAGCCGAACGACTTCAAGGACATCGACGCAGACAAGCTGCAGCTCTTCCTGGCGAAGACGGAGAGCGGCGCGTGGCTCTCATCGAAGGACCCTGATATGATTTCTATGCGAAGTGGAGGCATTCCTGAGCACGTGAAGACACTGCTGAACGTGGAAATGGACCCAGCAGACGAGATTGGCGACGTGTTTGAAGGTGCTCCGACGAAGAAGACGATTCACGTGCTGGTGGTTGCAGATCGGGAGTGCCTTGAAGTCCAGGACGCTGAAATTGCACTGCACCCGAGTCGCAAGAGA…	PsCRN172	no mismatch	gggATGCTGCTGTTGAACTGC	TATgcggccgcGTTGTCTTCCGACAGGAT	N 0/4	Y 3/4	Y 4/4	Y 4/4	Y 4/4	N 0/4
PsCRN172-2	OGG5	ATGCTGCTGTTGAACTGCATGCTCGTTGGGGACGGGGGCGTGATTTCTACCATCCTTGAAGAATGGAAGACGGTTGCTCTCTTGAAGAAGGCGATCAAGGTGGAGAAGCCGAACGACTTCAAGGACATCGACGCAGACAAGCTGCAGCTCTTCCTGGCGAAGACGGAGAGCGGCGCGTGGCTCTCATCGAAGGACCCTGATATGATTTCTATGCGAAGTGGAGGCATTCCTGAGCACGTGAAGACACTGCTGAACGTGGAAATGGACCCAGCAGATGAGATTGGCGACGTGTTTGAAGGTGCTCCAACGAAGAAGACGATTCACGTGCTGGTGGTTGCAGATCGGGAGTGCCTTGAAGTCCAGGACGCTGAAATTGCACCGCACCCGAGTCGCAAGAGA…	PsCRN172	mismatch 7bp and insert 9bp	gggATGCTGCTGTTGAACTGC	TATgcggccgcGTTGTCTTCCGACAGGAT	Y 4/4	-	-	-	-	-
PsCRN19	OGG5	ATGATGACGCTTAGCTGTGCTGCCGTTGGTGCCGCGGGCAGCGCAATCCCTGTGGACATTGACGAGAACAAGTTGGTGGGCCACTTGAAGAAGGCAATCAAGGCGGAGAAGCCGAACGACTTCAAGGACGTCGACGCAGACAAGCTGCAGCTCTTCCTGGCGAAGACGGCGGACGGCGCGTGGCTCTCATCGAAGGACCCTGATGTGATTTCTATGCGAAGTGGAGGCATTCCTGAACAAGTGAAGACACTGCTGAACGTGGAAATGGACCCAGCAGATGAGATTGGCGACGTGTTTGAAGGTGCTCCAACGAAGAAGACGATTCACGTGCTGGTGGTTGCAGATCGGGAGTGCCTTGAAGTCCAGGACGCTGAAATTGCACCGCACCCGAGTCGCAAG…	PsCRN19	mismatch 2bp	gggATGATCCCTGTGGACATTGAC	TATgcggccgcGTTGTCTTCCGACAGGAT	N 0/4	Y 3/4	Y 4/4	Y 4/4	N 1/4	N 0/4
PsCRN191-1	OGG5	ATGGTGAAGCTCTTCTGTGCGATCGTTGGTGCGGCGGGCAGCGCGTTTTCGGTGCGAGTGGACGAGAGCGACTCGGTGGATCACTTGAAGGACGCGATCAAGGCGAAGAAGCCGAACGACTTCAAGGACGTCGACGCAGACAAGCTGCAGCTCTTCCTGGCGAAGACGGTGGACGGCGCGTGGCTCTCATCGAAGGACCCTGATGTGATTTCTATGCGAAGTGGAGGCATTCCTGAACAAGTGAAGACACTGCTGAACGTGGAAATGGACCCAGCAGATGAGATTGGCGACGTGTTTGAAGGTGCTCCAACGAAGAAGACGATTCACGTGCTGGTGGTTGCAGATCGGGAGTGGCTTGAAGTCCAGGACGCTGAAATTGCACCGCACCCGAGTCGCAAG…	PsCRN191	no mismatch	gggATGGTGCGAGTGGACGAGAGC	TATgcggccgcGTTGTCTTCCGACAGGAT	N 0/4	N 1/4	Y 4/4	Y 4/4	Y 4/4	N 1/4
PsCRN191-2	OGG5	ATGGTGAAGCTCTTCTGTGCGATCGTTGGTGCGGCGGGCAGCGCGTTTTCGGTGCGAGTGGACGAGAGCGACTCGGTGGATCACTTGAAGGACGCGATCAAGGCGAAGAAGCCGAACGACTTCAAGGACGTCGACGCAGACAAGCTGCAGCTCTTCCTGGCGAAGACGGTGGACGGCGCGTGGCTCTCATCGAAGGACCCTGATGTGATTTCTATGCGAAGTGGAGGCATTCCTGAACAAGTGAAGACACTGCTGAACGTGGAAATGGACCCAGCAGATGAGATTGGCGACGTGTTTGAAGGTGCTCCAACGAAGAAGACGATTCACGTGCTGGTGGTTGCAGATCGGGAGTGGCTTGAAGTCCAGGACGCTGAAATTGCACCGCACCCGAGTCGCAAG…	PsCRN191	mismatch 3bp	gggATGGTGCGAGTGGACGAGAGC	TATgcggccgcGTTGTCTTCCGACAGGAT	N 0/4	Y 3/4	Y 4/4	Y 4/4	Y 4/4	Y 4/4
PsCRN57	OGG5	ATGGTGAAGCTCTTCTGCGCGATCGTTGGTGCGGCGGGCAGTGCGTTTCCTGTGGACATTGACGCGGGTCAGTCGGTGGGAGACCTAAAGAAGGCGATCAAGGCGGAGAAGACGAACAAGTTGAAGGACATCGATGCAGGTGACCTGCAGCTCTTCCTGGCGAAGACGGCGGACGGCGCGTGGTTCTCATCGAAGGACCCTGATGTGATTTCTATGCGAAGTGGAGGCATTCCTGAACAAGTGAAGACACTGCTGAACGTGGAAATGGACCCAGCAGATGAGATTGGCGACGTGTTTGAAGGTGCTCCAACGAAGAAGACGATTCACGTGCTGGTGGTTGCAGATCGGGAGTGCCTTGAAGTCCAGGACGCTGAAATTGCACCGCACCCGAGTCGCAAG…	PsCRN57	mismatch 22bp	gggATGTTTCCTGTGGACATTGAC	TATgcggccgcGTTGTCTTCCGACAGGAT	N 0/4	Y 4/4	Y 4/4	Y 4/4	Y 4/4	Y 4/4
PsCRN44	OGG5	ATGGTGAAGCTCTTCTGCGCGATCGTTGGTGCGGCGGGCAGTGCGTTTCCTGTGGACATTGACGCGGGTCAGTCGGTGGGAGACCTAAAGAAGGCGATCAAGGCGGAGAAGACGAACAAGTTGAAGGACATCGATGCAGGTGACCTGCAGCTCTTCCTGGCGAAGACGGCGGACGGCGCGTGGTTCTCATCGAAGGACCCTGATGTGATTTCTATGCGAAGTGGAGGCATTCCTGAACAAGTGAAGACACTGCTGAACGTGGAAATGGACCCAGCAGATGAGATTGGCGACGTGTTTGAAGGTGCTCCAACGAAGAAGACGATTCACGTGCTGGTGGTTGCAGATCGGGAGTGCCTTGAAGTCCAGGACGCTGAAATTGCACCGCACCCGAGTCGCAAG…	PsCRN44	no mismatch	gggATGTTTCCTGTGGACATTGAC	TATgcggccgcGTTGTCTTCCGACAGGAT	N 0/4	N 1/4	Y 4/4	Y 4/4	N 1/4	Y 3/4
PsCRN167	OGG5	ATGGTGAAGCTCTTCTGTGCGATCGTTGGTGCGGCGGGCAGTGCGTTTCCTGTGGACATTGACGCGGGTCAGTCGGTGGGAGACCTGAAGGACGCGATCAAGGCGGAGAAGAAGAACGACTTCAAGGACATCGACGCAGACAAGCTGCAGCTCTTCCTGGCGAAGACGGAGGGCGGCGCGTGGCTCGTGTCCGACTCAGAAGATGTGAAGAAGCTGAAGAAGGGCGAGAAGACTGTCGCAGTTGAGGCTTTAACAAGCGAAGAGAAGGAGCTACAGGGGGAGTCTGGCCTGCAGAAAGTGTTGAAGGGCATGCTGAAGCCATCAACGGACCAGATTCACGTGCTGGTGGTTGCAGATCGGGAGTGCCTTGAAGTCCAGGACGCTGAAATTGCACCGCAC…	PsCRN167	no mismatch	gggATGTTTCCTGTGGACATTGAC	TATgcggccgcGTTGTCTTCCGACAGGAT	N 0/4	N 1/4	Y 4/4	Y 3/4	Y 4/4	N 0/4
PsCRN137	OGG4	ATGGTGAAGCTCTTCTGTGCGATCGTTGGCGTGGCGGGCAGCGCGTTCTCGGTGCGAGTGAATGAGAGCGACACGGTGGACGACTTGAAGGACGCGATCAAGGCGAAGAAGACGAACAAGCTGAAGGACATCGATGCATGTGACCTGCAGCTCTTCCTGGCGAAGACGGAGGGCGGCGCGTGGCTCGTGTCCGACTCAGAAGATGTGAAGAAGCTGAAGAAGGGCGAGAAGACTGTCGCAGTTGAGGCTTTAACAAGCGAAGAGAAGGAGCTACAGGGGGAGTCTGGCCTGCAGAAAGTGTTGAAGGGCATGCAGAAGCCATCAACGGACCAGATTCACGTGCTGGTGAAGGTTCCTGAGCAAGAACACGCACAAACTGGATTGTGGCTTGTCACTGGA…	PsCRN137	insert 2 introns	gggatgGTGCGAGTGAATGAGAGCGA	tatgcggccgcATCGACCGCAGGAGTCATA	N 0/4	-	Y 4/4	N 1/4	N 1/4	N 1/4
PsCRN52	OGG4	ATGGTGAAGCTCTTCTGTGCGATCGTTGGCGTGGCGGGCAGCGCGTTCTCGGTGCGAGTGGATGAGAGCGACACGGTGGACGACTTGAAGGACGCGATCAAGGCGAAGAAGACGAACAAGCTGAAGGACATCGATGCAGGTGACCTGCAGCTCTTCCTGGCGAAGAAAGACGAGGGCCGCGGCGCGTGGCTGCCAGACGACGACCAAGCTGCGCTGGATCTGGAGGACGGAAAGATTCATGAGGACATTCAAGCGTTGATCGATGGAGAGAAGATGAAGGCTACGTGGACAATTGAGGACGTGTTGACAGCTAACAATATGACCAAACGGAAAGGGCGCGCTCCAAAGTCGAGACAAATCCACGTGTTGGTGGTGGTTCCGGAGCAAGAACACGCACAA…	PsCRN52	insert 2 introns	gggatgGTGCGAGTGGATGAGAGCGA	tatgcggccgcATCGACCGCAGGAGTCATA	N 0/4	-	Y 4/4	N 1/4	N 0/4	N 0/4
PsCRN5	OGG4	ATGGTGAAGCTCTTCTGTGCGATCGTTGGTGCGGCGGGCAGTGCGTTTCCTGTGGACATTGACGCGGGTCAGTCGGTGGGAGACTTGAAGAAGGCGATCAAGGCGGAGAAGACGAACAAGCTGAAGGACATCGATGCAGGTGACCTGCAGCTCTTCCTGGCGAAGACGGCGGACGGCGCGTGGCTAGATGGAGCTGGCGCGGCATCTGTGGCGCTCGATGAACGTGGATACCCGCAAGGCTTCGGGCAGATGGATCCCACCCTGTGGATCAAGAACCCCAAGCACTTTGGCGATAATTTTCAACCGGGTGAAGGACAAGTTCACGTGCTGGTGAAGGTCCCGGAGCAAGAACACGCACAAACTGGATTGTGGCTTGTCACTGGATCCGTTGACAACGCG…	PsCRN5	insert 2 introns	gggATGTTTCCTGTGGACATTGACGC	tatgcggccgcATCGACCGCAGGAGTCATA	N 0/4	-	Y 4/4	Y 4/4	N 0/4	N 1/4
PsCRN96	OGG4	ATGGTGAAGCTCTTCTGTGCGATCGTTGGCGTGGCGGGCAGTGCGTTCGAGGTGGATATCGACGCGGGTGCATCGGTTTCCGCGTTGAAGAAGGCGATCAAGGCGGAGAAGACGAACGACTTCAAGGACATCGACGCAGACAAGCTGCAGCTCTTCCTGGCGAAGACGGCGGACGGCGCGTGGCTAGATGGAGCTGGCGCGGCATCTGTGGCGCTCGATGAACGTGGATACCCGCAAGGCTTCGGGCAGATGGATCCCACCCTGTGGATCAAGAACCCCAAGCACTTTGGCGATAATTTTCAACCGGGTGAAGGACAAGTTCACGTGCTGGTGAAGGTCCCGGAGCAAGAACACGCACAAACTGGATTGTGGCTTGTCACTGGATCCGTTGACAACGCG…	PsCRN96	insert 2 introns	gggatgTTCGAGGTGGATATCGAC	tatgcggccgcATCGACCGCAGGAGTCATA	N 0/4	-	Y 4/4	Y 4/4	N 0/4	N 0/4
PsCRN47	OGG4	ATGGTGAAGCTCTTCTGTGCGATCGTTGGTGCGGCGGGCAGCGCGTTTTCGGTGCGAGTGGACGAGAGCGACTCGGTGGATGACTTGAAGGACGCGATCAAGGAGAAGAAGATGTACCAGTTCCCTGCTGACGAGCTGCAGCTCTTCCTGGCGAAGACGGAGGGCGGCGTGTGGCTGGATAGAGCTGGCGCGGCATCTGTGGCGCTCGATGAACGTGGATACCCGCAAGGCTTCGGGCAGATGGATCCCACCCTGTGGATCAAGAACCCCAAGCACTTTGGCGATAATTTTCAACCGGGTGAAGGACAAGTTCACGTGCTGGTGGTGGTTCCGGAGCAAGAACACGCACAAACTGGATTGTGGCTTGTCACTGGATCCGTTGACAACGCGCTGAACACG…	PsCRN47	insert 2 introns	gggatgGTGCGAGTGGACGAGAGCGA	tatgcggccgcATCGACCGCAGGAGTCATA	N 0/4	-	Y 4/4	N 0/4	N 0/4	N 0/4
PsCRN156	OGG4	atgTTCCCTGTGGACATCGATGGGGGCCAGTCGGTTGGAGACTTGAAGAAGGCGATCAAGGCGGAGAAGACGAACGACTTCAAGGACATCGACGCAGACAAGCTGAAGCTCTACGTGGCGAAGACGGAGGGCGGCGCGTGGCTGAGGTCGAAGGATCTGCTCCGGATGCGGAAGGGGGAGATGCCCGATGAAGTTGAGAGTCACTACATGAAGGAGGAATTGGACGATCCAACGGACAAGATCTGCGAGAGGTTTCCCACAGTCTCCGACGGAACGATTCACGTGCTGGTGATGCTTCCGGAGCAAGAACACGCACAAACTGAATTGTGGCTTGTCACTGGATCCGTTGGCAACGCGCTGAACACGAAAGGGATTCGCTGCAGGCTGTACCGACTGGCG…	PsCRN156	mismatch 3bp	gggatgTTCCCTGTGGACATCGATGG	ACGCgtcgacTCAGTCCACAGCAGGTGCCA	N 0/4	-	Y 4/4	Y 4/4	Y 3/4	Y 4/4
PsCRN70	OGG1	ATGGTGACGATCGCGTGTGCGATCCCCGGAGAGACTGGAAACGCGTTCTTGGTGCAAGTGGACGAGACCGCCACCACGGAAGACTTGCAGCGCGTGATCAAGGCAGCGAAGCCAGTGAGGATCAGGTGCGATCAGGAGGACGTGGAGGTTTACCTGGCGAGGAGAAAAAAAAGGAAGGAGGAAGGAGCGGGCGATGGCCAGGAGGAAGTGCTACGGCTTGGAGAGGAGGAAGAGAAGGAAGGCGACAAGATGGAATGGGTGACGCAACGTGAACTGCGAGCAGGAGAGGTGAAGAACGCTAGTGGCTTTGAACCCATATTGCCGGGCACCTTGTTACAACATGTTGGACTGGGAAGTGAGAATCTCGGCGAAGTAAGTGACGATGTCAGACGTGTTGGG…	PsCRN70	no mismatch	CCatcgatATGGTGACGATCGCGTGTG	ACGCgtcgacTTAAGTACGACGGAGAATTC	N 0/4	-	Y 4/4	Y 4/4	Y 4/4	Y 3/4
PsCRN161	OGG1	ATGGTGAAGCTGAGTTGCGTGATAGTTGGCGTGCCTGGGGACCCGTTCCAGGTTGAAATCGACGAAATATGTGAGCTGGTGGCGGGTTTGAAGGACGCAATCAAGAAAGAGAAGCCAGACTCCATCAAATGCGATGCAGACAAGTTGCAGCTCTTCAAGGCTGCAAAAGAGGACAGAACGTTCTCGGCGTCCGGTGCCGAAGAAGAGAAGAAGGACTTCAGATGGCTGAAGGCTGCCTCAGACGACGTGAAGAAGTTGAAACATGGCGAGAAGACTGCTGCAATCGAAGCAGTAGTGCGAAAAGACCAGGTTCTTCGTGGCAAGGAAACTGTGTCGGACGTGTTGATGGGAATGGAGTCGCCATCTATAAGCCAAATCCACGTGTTGGTGGTGCTGCCT…	PsCRN161	no mismatch	gggatgGTGAAGCTGAGTTGCGT	ACGCgtcgacTCAGGGCTCAGATTCGTTCG	N 0/4	-	Y 4/4	Y 4/4	Y 4/4	Y 4/4
PsCRN184	OGG9	ATGTTCCCTGTGGACATTGACGAGAAAAAGTCCGTGGGCCACTTGAAGGACGCGATCAAGGCGAAGAAGCCAAACAAGTTGAAGGACATCGATGCAGGTGACCTGCAGCTCTTCCTGGCGAAGAAGGCAGACGGCGGATGGCTCCCAGACGACGATGACCTGGACAGGATGCTGCAGAACAATGTTGACACCTCGAAGATGGAGAAGTTGCGCGCGTCGCGGAATTTGGAGGAACTGTTTGGGACTGGCGCTTCGCTTGGAAAGAACGTGGTGCACGTGCTGGTGGTTGTTCCAAAGCCAAAGCAAGCGATCTCGGCTTCAATTGTCTCCCAAGATGGTGTCTTTGATCCCTGCAGTGATCCGTTCTTCGCACAATTCCCCACGGTTGAGCAAGTAGGC…	PsCRN184	no mismatch	gggATGTTCCCTGTGGACATTGACGA	AATgcggccgcTCACAGTGACTGGAATCCAC	N 0/4	-	Y 4/4	N 1/4	Y 4/4	N 0/4
PsCRN127	OGG4	atgTTTGACGTGGAAGTCGACGATGGCGAGAAGGTGGGCACGTTGAGGGCGCCCGCAAAGCAGGAGAACTCGAATGCGTTGAAGGACGTCGACACCCCCAGCCTCCAGCTCTTTCTGGCCAAGACGATGGACGGCGAGTGGTTGAGTGTGACTGCTGCGATGGCTGTAGCACTGCACACAGTAATCCCTGTGGAGCTTGATGAACATGGACGCTGCCAAGGCTTCAAGTGGTTGAACCCCACGCTTCGTCTCAACGACTCCAGCTACTTTGGCGAGAATTTTCAACCAGGTGACGATCAAGTTCACGTGCTGGTGGTGGTTCCAGAGCGCAAAACGACGGCAGTGTTGAAGCGGTCGACAGGTGAAAAAAAGCGGGGTATCGAGGAAGTTATCTCGGGT…	PsCRN127	no mismatch	CCatcgatatgTTTGACGTGGAAGTCGACGA	TCCcccgggCTATAGCCTCACTTTCGTCA	N 0/4	-	Y 4/4	Y 4/4	Y 4/4	Y 4/4
PsCRN107	OGG16	ATGGTGAAGCTGTTCTGTCTGGTGGTTGGAGATGAAAGAGTGTTCCCTGTCGACATCGGCCTGGACATTACGGTGGGCTATTTGATGACGTCGATAAAGGCAGCTCTATCGTGCACGATCAAGGCCAAAGTAGACAAATTGCAGCTTTTTCTGGCGAAGCATGACGGCACATGGCTTGAGGAGGCTGATGCACGAAATGTGACGCAAGGCCATTTACAAAGTTTCGAGTGGATGAATCCCGCTCTGTTGGTTAACGACGCCAAATACTTTGGAGGGGGCTTCAAACCGAAGGAAGGCGACGTGCACGTACTTGTGAAGCTGCCAGACCGGGGAATAATTCCTTATAAGAAGCTCAAAATCACCCACAAAGACGTGCTTTATCCTGGACCAGTGCCAAGC…	PsCRN107	no mismatch	gggATGGTGAAGCTGTTCTGTCT	AATgcggccgcTTATTCGGTTTGAGCACAGC	N 0/4	-	N 0/4	Y 3/4	Y 4/4	N 0/4
PsCRN50	OGG40	atgGCCTTCGTAATTGACATTGAGGATAACAAGACCGTCGCTGACTTAAAGATGAGGTTGCGACACTTCTGGAAGCCCGAGCTGCAGACGTTGTTCCTCGCGAAGAAGGACGGCAAGTGGCTGTCAGATAGGGATGAAGATGTACGAGCTCTGATGGAGAATAAAACTTCGAAAGCGATGGAGGAGGTTCTGGATGATAGCAACGTCATGGACCCTCAACGCCCACTCAACGACTTCAACTTTCCTGATATTGAGGACGACTCAAGAGGAAGGTGGAATGAGCGCCATGTAGTCTTGGAGACTCCGTACAATTGGTCCTGGCACAAGCGCACAATCAAAAGAAGGCTTGCTACAGCCGAACAGCGTCGTACGGGTTCGTCGAGCTCCAAGTGCGATGTA…	PsCRN50	no mismatch	CCatcgatatgGCCTTCGTAATTGACATTGA	ACGCgtcgacTTACATATTAACCTCAAACG	N 0/4	-	Y 4/4	Y 4/4	N 0/4	Y 3/4
PsCRN201	OGG32	ATGCCGCGCTATCAGATTTTCGACCGGCAAGTAGTTGCAGTTGACTATGGCGCTCGTTGGCGCGAGGGCTCGTCGATGGCTCCCAGCAGTGAATTCAAGGCCAGTCTCACGAGGACGTACAGCTGCGATGTGGGGGGCGGGAAGCTGCGTTGCATGCTGCTCAACGGCGCGTTCCCGTCGGAGTTGGTTGTCGCCTTCCACTTGTTCCACCGAAGCAAGCCGGACGTTCTCCACAAGTTCATGGGTTTCGACGACGTTGACGACGTGGGGAACGGTCTTTTGTTGTTCAGGCCGCTGATGTACGTGTTCGATGAGAACAGAGTCAGCTTCATCTACGACGAGGACAGCGACCAGTTCCGGCTGAAAGTCTTTGACAAGTCGTTGCTGGGAGAACGATTG…	PsCRN201	no mismatch	CCatcgatATGCCGCGCTATCAGATT	ACGCgtcgacTTAGCGTTGACTTGCATG	N 0/4	-	Y 4/4	Y 4/4	Y 4/4	Y 3/4
PsCRN63	OGG13						Y 4/4	-	-	-	-	-
PsCRN115	OGG13						N 0/4	-	Y 4/4	Y 4/4	N 0/4	N 0/4
a, PsCRN63 and PsCRN115 were reported by Liu et al (Liu et al. 2011).
b, the 15 CRN genes not belonging to OGG5 were randomly selected.
c, the cloned sequences were compared against predicted CRN sequences to identify whether the cloned sequences were correct. The mismatched number was signed, and they were supported by trace files.
